# Supplementary material for: Another Laurasian connection in the Early Eocene of India: Myrmecarchaea spiders (Araneae, Archaeidae)
Source: Zookeys. 2021 Nov 17;1071:49–61. doi: 10.3897/zookeys.1071.72515 (PMC8613173; doi:10.3897/zookeys.1071.72515)
Supplement: XML Treatment for Myrmecarchaea [file zookeys.1071.72515-treatment1.xml]

<!DOCTYPE tp:taxon-treatment
  PUBLIC "-//TaxonX//DTD Taxonomic Treatment Publishing DTD v0 20100105//EN" "tax-treatment-NSO.dtd">
<tp:taxon-treatment xmlns:tp="http://www.plazi.org/taxpub"><tp:treatment-meta><kwd-group><label>Taxon classification</label><kwd>
                <named-content content-type="kingdom">Animalia</named-content>
              </kwd><kwd>
                <named-content content-type="order">Araneae</named-content>
              </kwd><kwd>
                <named-content content-type="family">Archaeidae</named-content>
              </kwd></kwd-group><mixed-citation publication-type="journal"><person-group><name><surname>Wood</surname><given-names>Hannah M.</given-names></name><name><surname>Singh</surname><given-names>Hukam</given-names></name><name><surname>Grimaldi</surname><given-names>David A.</given-names></name></person-group><article-title>Another Laurasian connection in the Early Eocene of India: <italic><tp:taxon-name><tp:taxon-name-part taxon-name-part-type="genus" reg="Myrmecarchaea">Myrmecarchaea</tp:taxon-name-part></tp:taxon-name></italic> spiders (<tp:taxon-name><tp:taxon-name-part taxon-name-part-type="order">Araneae</tp:taxon-name-part></tp:taxon-name>, <tp:taxon-name><tp:taxon-name-part taxon-name-part-type="family">Archaeidae</tp:taxon-name-part></tp:taxon-name>)</article-title><source>Zookeys</source><day>17</day><month>11</month><year>2021</year><volume>1071</volume><fpage>49</fpage><lpage>61</lpage><pub-id pub-id-type="doi">10.3897/zookeys.1071.72515</pub-id></mixed-citation></tp:treatment-meta><tp:nomenclature><label>Genus</label><tp:taxon-name>
              <object-id xmlns:xlink="http://www.w3.org/1999/xlink" content-type="arpha" xlink:type="simple">2FD08425-FCDE-5603-9E1F-A94E63D9C21F</object-id>
              <tp:taxon-name-part taxon-name-part-type="genus" reg="Myrmecarchaea">Myrmecarchaea</tp:taxon-name-part>
            </tp:taxon-name><tp:taxon-authority>Wunderlich, 2004</tp:taxon-authority></tp:nomenclature><tp:treatment-sec sec-type="remarks" id="SECID0E1FAC"><title>Remarks.</title><p>The presence of a cheliceral gland mound, peg teeth running along the inner cheliceral margin, cuticle texture with scales and/or tubercles (in this case, having both), and the lack of leg spines indicate <tp:taxon-name><tp:taxon-name-part taxon-name-part-type="superfamily">Palpimanoidea</tp:taxon-name-part></tp:taxon-name>. The following characters indicate <tp:taxon-name><tp:taxon-name-part taxon-name-part-type="family">Archaeidae</tp:taxon-name-part></tp:taxon-name>: setal bases on tubercles on the sternum, the shape of the sternum (narrow throughout, not shield shaped), the elongated chelicerae, the shape of the gland mound (pointed, positioned close to fang tip), the blunt setae on the abdomen (rather than tapering), the presence of a bump on the dorsal, basal surface of the femora, and the presence of a curve in femur IV. The specimen is referred to as <italic><tp:taxon-name><tp:taxon-name-part taxon-name-part-type="genus" reg="Myrmecarchaea">Myrmecarchaea</tp:taxon-name-part></tp:taxon-name></italic> based on having a slightly elongated pedicel and greatly elongated legs (<xref ref-type="bibr" rid="B45">Wunderlich 2004</xref>). Specifically, elongated legs are defined here as femur I being at least four times as long as the carapace length. Another diagnostic character for the genus may be the presence of a spur on each lateral side of the pedicel, adjacent to the anterior of the abdomen (Fig. <xref ref-type="fig" rid="F1">1F</xref>). The presence of lateral spurs is also observed in <italic><tp:taxon-name><tp:taxon-name-part taxon-name-part-type="genus" reg="Myrmecarchaea">M.</tp:taxon-name-part><tp:taxon-name-part taxon-name-part-type="species" reg="petiolus">petiolus</tp:taxon-name-part></tp:taxon-name></italic> Wunderlich, 2004, and <italic><tp:taxon-name><tp:taxon-name-part taxon-name-part-type="genus" reg="Myrmecarchaea">M.</tp:taxon-name-part><tp:taxon-name-part taxon-name-part-type="species" reg="pediculus">pediculus</tp:taxon-name-part></tp:taxon-name></italic> Wunderlich, 2004 (Fig. <xref ref-type="fig" rid="F2">2</xref>; pedicel is obscured in the single known specimen of <italic><tp:taxon-name><tp:taxon-name-part taxon-name-part-type="genus" reg="Myrmecarchaea">M.</tp:taxon-name-part><tp:taxon-name-part taxon-name-part-type="species" reg="antecessor">antecessor</tp:taxon-name-part></tp:taxon-name></italic><xref ref-type="bibr" rid="B2">Carbuccia et al., 2020</xref>). There are other palpimanoid genera with elongated legs, including both extinct (e.g., <italic><tp:taxon-name><tp:taxon-name-part taxon-name-part-type="genus" reg="Planarchaea">Planarchaea</tp:taxon-name-part></tp:taxon-name></italic> Wunderlich, 2015) and extant members (e.g., <italic><tp:taxon-name><tp:taxon-name-part taxon-name-part-type="genus" reg="Eriauchenius">Eriauchenius</tp:taxon-name-part><tp:taxon-name-part taxon-name-part-type="species" reg="workmani">workmani</tp:taxon-name-part></tp:taxon-name></italic> Pickard-Cambridge, 1881, although with only leg I elongated). However, these other taxa do not also have an elongated pedicel, nor a pedicel with lateral spurs.</p><fig id="F2" position="float" orientation="portrait"><object-id xmlns:xlink="http://www.w3.org/1999/xlink" content-type="doi" xlink:type="simple">10.3897/zookeys.1071.72515.figure2</object-id><object-id xmlns:xlink="http://www.w3.org/1999/xlink" content-type="arpha" xlink:type="simple">B69011A1-4964-559E-8D09-8C969020CA67</object-id><label>Figure 2.</label><caption><p>Pedicel of different <italic><tp:taxon-name><tp:taxon-name-part taxon-name-part-type="genus" reg="Myrmecarchaea">Myrmecarchaea</tp:taxon-name-part></tp:taxon-name></italic> species from Baltic amber, arrows marking lateral spurs <bold>A</bold><italic><tp:taxon-name><tp:taxon-name-part taxon-name-part-type="genus" reg="Myrmecarchaea">M.</tp:taxon-name-part><tp:taxon-name-part taxon-name-part-type="species" reg="pediculus">pediculus</tp:taxon-name-part></tp:taxon-name></italic> Wunderlich, 2004, pedicel, ventral, holotype specimen, No. S3907/4338, from Geologisch Paläontologisches Institute und Museum (<abbrev xmlns:xlink="http://www.w3.org/1999/xlink" xlink:title="Geologisch Paläontologisches Institute und Museum" id="ABBRID0EQJAC" xlink:type="simple">GPIH</abbrev>) <bold>B</bold><italic><tp:taxon-name><tp:taxon-name-part taxon-name-part-type="genus" reg="Myrmecarchaea">M.</tp:taxon-name-part><tp:taxon-name-part taxon-name-part-type="species" reg="petiolus">petiolus</tp:taxon-name-part></tp:taxon-name></italic> Wunderlich, 2004, pedicel, dorsal, holotype specimen, No. S3999/4337, from <abbrev xmlns:xlink="http://www.w3.org/1999/xlink" xlink:title="Geologisch Paläontologisches Institute und Museum" id="ABBRID0EBKAC" xlink:type="simple">GPIH</abbrev>. Scale bars: 0.5 mm.</p></caption><graphic xmlns:xlink="http://www.w3.org/1999/xlink" xlink:href="zookeys-1071-049-g002.jpg" position="float" orientation="portrait" xlink:type="simple" id="oo_611879.jpg"><uri content-type="original_file" xlink:type="simple">https://binary.pensoft.net/fig/611879</uri></graphic></fig><p><italic><tp:taxon-name><tp:taxon-name-part taxon-name-part-type="genus" reg="Myrmecarchaea">Myrmecarchaea</tp:taxon-name-part></tp:taxon-name></italic> is comprised of three species: <italic><tp:taxon-name><tp:taxon-name-part taxon-name-part-type="genus" reg="Myrmecarchaea">M.</tp:taxon-name-part><tp:taxon-name-part taxon-name-part-type="species" reg="petiolus">petiolus</tp:taxon-name-part></tp:taxon-name></italic>, <italic><tp:taxon-name><tp:taxon-name-part taxon-name-part-type="genus" reg="Myrmecarchaea">M.</tp:taxon-name-part><tp:taxon-name-part taxon-name-part-type="species" reg="pediculus">pediculus</tp:taxon-name-part></tp:taxon-name></italic>, and <italic><tp:taxon-name><tp:taxon-name-part taxon-name-part-type="genus" reg="Myrmecarchaea">M.</tp:taxon-name-part><tp:taxon-name-part taxon-name-part-type="species" reg="antecessor">antecessor</tp:taxon-name-part></tp:taxon-name></italic>. The exuvium shows similarities to <italic><tp:taxon-name><tp:taxon-name-part taxon-name-part-type="genus" reg="Myrmecarchaea">M.</tp:taxon-name-part><tp:taxon-name-part taxon-name-part-type="species" reg="antecessor">antecessor</tp:taxon-name-part></tp:taxon-name></italic> in having a diastema between coxae III and IV (compare Fig. <xref ref-type="fig" rid="F1">1D, F</xref> with fig. 2 from <xref ref-type="bibr" rid="B2">Carbuccia et al. 2020</xref>). The pedicel seems slightly longer than in non-<italic><tp:taxon-name><tp:taxon-name-part taxon-name-part-type="genus" reg="Myrmecarchaea">Myrmecarchaea</tp:taxon-name-part></tp:taxon-name></italic> archaeids, but not as extreme as the pedicel of <italic><tp:taxon-name><tp:taxon-name-part taxon-name-part-type="genus" reg="Myrmecarchaea">M.</tp:taxon-name-part><tp:taxon-name-part taxon-name-part-type="species" reg="petiolus">petiolus</tp:taxon-name-part></tp:taxon-name></italic> and <italic><tp:taxon-name><tp:taxon-name-part taxon-name-part-type="genus" reg="Myrmecarchaea">M.</tp:taxon-name-part><tp:taxon-name-part taxon-name-part-type="species" reg="pediculus">pediculus</tp:taxon-name-part></tp:taxon-name></italic>. The ratio of cephalothorax length to pedicel length can be used to compare these shape differences: <italic><tp:taxon-name><tp:taxon-name-part taxon-name-part-type="genus" reg="Myrmecarchaea">M.</tp:taxon-name-part><tp:taxon-name-part taxon-name-part-type="species" reg="pediculus">pediculus</tp:taxon-name-part></tp:taxon-name></italic> = 1.2; <italic><tp:taxon-name><tp:taxon-name-part taxon-name-part-type="genus" reg="Myrmecarchaea">M.</tp:taxon-name-part><tp:taxon-name-part taxon-name-part-type="species" reg="petiolus">petiolus</tp:taxon-name-part></tp:taxon-name></italic> = 1.4; <italic><tp:taxon-name><tp:taxon-name-part taxon-name-part-type="genus" reg="Myrmecarchaea">M.</tp:taxon-name-part><tp:taxon-name-part taxon-name-part-type="species" reg="antecessor">antecessor</tp:taxon-name-part></tp:taxon-name></italic> = 2.3 (estimated from figures in <xref ref-type="bibr" rid="B2">Carbuccia et al. 2020</xref>); <italic><tp:taxon-name><tp:taxon-name-part taxon-name-part-type="genus" reg="Eriauchenius">E.</tp:taxon-name-part><tp:taxon-name-part taxon-name-part-type="species" reg="workmani">workmani</tp:taxon-name-part></tp:taxon-name></italic> = 4.3. This ratio should be treated with caution because measurements were taken from different views for the different species out of necessity due to inconsistencies in fossil preservation. The exuvium from Cambay amber has a ratio of 4.0, and does not present a remarkably long pedicel. The adult ratio may be closer to that of <italic><tp:taxon-name><tp:taxon-name-part taxon-name-part-type="genus" reg="Myrmecarchaea">M.</tp:taxon-name-part><tp:taxon-name-part taxon-name-part-type="species" reg="antecessor">antecessor</tp:taxon-name-part></tp:taxon-name></italic>, but because this exuvium is from a juvenile, it cannot be determined whether this is <italic><tp:taxon-name><tp:taxon-name-part taxon-name-part-type="genus" reg="Myrmecarchaea">M.</tp:taxon-name-part><tp:taxon-name-part taxon-name-part-type="species" reg="antecessor">antecessor</tp:taxon-name-part></tp:taxon-name></italic> or a new species.</p></tp:treatment-sec><tp:treatment-sec><!--Section generated to contain objects referenced in tp:taxon-treatment.--><fig id="F1" position="float" orientation="portrait"><object-id xmlns:xlink="http://www.w3.org/1999/xlink" content-type="doi" xlink:type="simple">10.3897/zookeys.1071.72515.figure1</object-id><object-id xmlns:xlink="http://www.w3.org/1999/xlink" content-type="arpha" xlink:type="simple">A5788FD4-CEB0-5100-95CC-9828346B7FE6</object-id><label>Figure 1.</label><caption><p>Images of <italic><tp:taxon-name><tp:taxon-name-part taxon-name-part-type="genus" reg="Myrmecarchaea">Myrmecarchaea</tp:taxon-name-part></tp:taxon-name></italic> sp. (BSIP 41985) from Cambay amber <bold>A</bold> exuvium, ventral; arrow pointing to dorsal of abdomen <bold>B</bold> cephalothorax, dorsal; asterisks denote the coxal openings on the right side where the legs were pulled out of the ventral portion of the exuvium; arrow pointing to some silk threads that is part of a mesh that covers the dorsum of the exuvium <bold>C</bold> abdomen, lateral; arrow pointing at spinnerets; ‘ds’ showing the anterior dorsal abdominal sclerite, which is folded back as part of the molting process when the spider freed its body from the exuvium; ‘bl’ marking the booklung cover that is attached to the anterior ventral abdominal sclerite (labeled ‘vs’) <bold>D</bold> anterior portion of cephalothorax, ventral; for reference, the coxae on the right side are numbered and labeled (c = coxa) <bold>E</bold> distal portion of chelicerae, posterior; dashed line outlines the cheliceral gland mound on the right chelicera; arrow points to one peg tooth <bold>F</bold> posterior portion of cephalothorax, ventral; for reference, the coxae on the left side are numbered and labeled (c = coxa); arrows show the lateral spurs on the pedicel; black line shows the diastema between coxa III and coxa IV. Scale bars: 1 mm (<bold>A, B</bold>); 0.25 mm (<bold>C–F</bold>).</p></caption><graphic xmlns:xlink="http://www.w3.org/1999/xlink" xlink:href="zookeys-1071-049-g001.jpg" position="float" orientation="portrait" xlink:type="simple" id="oo_611878.jpg"><uri content-type="original_file" xlink:type="simple">https://binary.pensoft.net/fig/611878</uri></graphic></fig></tp:treatment-sec><ref-list><ref id="B45"><mixed-citation xmlns:xlink="http://www.w3.org/1999/xlink" xlink:type="simple"><person-group><name name-style="western"><surname>Wunderlich</surname><given-names>J</given-names></name></person-group> (<year>2004</year>) Fossil and extant spiders (<tp:taxon-name><tp:taxon-name-part taxon-name-part-type="order">Araneae</tp:taxon-name-part></tp:taxon-name>) of the superfamily <tp:taxon-name><tp:taxon-name-part taxon-name-part-type="superfamily">Eresoidea</tp:taxon-name-part></tp:taxon-name> s.l., with special reference to the <tp:taxon-name><tp:taxon-name-part taxon-name-part-type="family">Archaeidae</tp:taxon-name-part></tp:taxon-name> and remarks on some higher taxa of the superfamily <tp:taxon-name><tp:taxon-name-part taxon-name-part-type="superfamily">Araneoidea</tp:taxon-name-part></tp:taxon-name>. In: Wunderlich J (Ed.) Beiträge zur Araneologie, 747–808.</mixed-citation></ref><ref id="B2"><mixed-citation xmlns:xlink="http://www.w3.org/1999/xlink" xlink:type="simple"><person-group><name name-style="western"><surname>Carbuccia</surname><given-names>B</given-names></name><name name-style="western"><surname>Wood</surname><given-names>HM</given-names></name><name name-style="western"><surname>Rollard</surname><given-names>C</given-names></name><name name-style="western"><surname>Nel</surname><given-names>A</given-names></name><name name-style="western"><surname>Garrouste</surname><given-names>R</given-names></name></person-group> (<year>2020</year>) A new <italic><tp:taxon-name><tp:taxon-name-part taxon-name-part-type="genus">Myrmecarchaea</tp:taxon-name-part></tp:taxon-name></italic> (<tp:taxon-name><tp:taxon-name-part taxon-name-part-type="order">Araneae</tp:taxon-name-part></tp:taxon-name>: <tp:taxon-name><tp:taxon-name-part taxon-name-part-type="family">Archaeidae</tp:taxon-name-part></tp:taxon-name>) species from Oise amber (earliest Eocene, France). BSGF-Earth Sciences Bulletin 191: 24. <ext-link xlink:type="simple" ext-link-type="doi" xlink:href="10.1051/bsgf/2020023">https://doi.org/10.1051/bsgf/2020023</ext-link></mixed-citation></ref></ref-list></tp:taxon-treatment>
